# Supplementary material for: Signatures of quantum spin liquid state and unconventional transport in thin film TbInO3
Source: Nat Commun. 2025 Oct 27;16:9469. doi: 10.1038/s41467-025-64528-2 (PMC12559177; doi:10.1038/s41467-025-64528-2)
Supplement: Supplementary file 3 — Source Data [file 41467_2025_64528_MOESM3_ESM.zip]

Archive with 16 entries (11 files):
- Source data/
- Source data/Figure 1/
- Source data/Figure 1/Figure-1e.dat
- Source data/Figure 2/
- Source data/Figure 2/HAADF wScale.tif
- Source data/Figure 3/
- Source data/Figure 3/Figure-3a-FC.dat
- Source data/Figure 3/Figure-3a-inset.dat
- Source data/Figure 3/Figure-3a-ZFC.dat
- Source data/Figure 3/Figure-3b-highTemp.dat
- Source data/Figure 3/Figure-3b-lowTemp.dat
- Source data/Figure 3/Figure-3c.dat
- Source data/Figure 3/Figure-3d.dat
- Source data/Figure 4/
- Source data/Figure 4/Figure-4b_Vsym-Iinj.dat
- Source data/Figure 4/Figure-4c_R1-T.dat
