# Supplementary material for: Signatures of quantum spin liquid state and unconventional transport in thin film TbInO3
Source: Nat Commun. 2025 Oct 27;16:9469. doi: 10.1038/s41467-025-64528-2 (PMC12559177; doi:10.1038/s41467-025-64528-2)
Supplement: Supplementary file 3 — Source Data [file 41467_2025_64528_MOESM3_ESM.zip › Source data/Figure 1/Figure-1e.dat]

Angle	Intensity
degrees
10.005	21
10.015	14
10.025	22
10.035	11
10.045	19
10.055	12
10.065	14
10.075	19
10.085	14
10.095	15
10.105	17
10.115	17
10.125	16
10.135	15
10.145	15
10.155	17
10.165	21
10.175	20
10.185	18
10.195	13
10.205	13
10.215	16
10.225	21
10.235	9
10.245	23
10.255	16
10.265	19
10.275	10
10.285	21
10.295	15
10.305	17
10.315	16
10.325	18
10.335	15
10.345	14
10.355	13
10.365	14
10.375	17
10.385	17
10.395	16
10.405	15
10.415	15
10.425	17
10.435	19
10.445	7
10.455	18
10.465	19
10.475	19
10.485	12
10.495	16
10.505	21
10.515	11
10.525	17
10.535	13
10.545	14
10.555	14
10.565	21
10.575	15
10.585	14
10.595	16
10.605	15
10.615	14
10.625	17
10.635	10
10.645	13
10.655	23
10.665	16
10.675	13
10.685	13
10.695	22
10.705	25
10.715	11
10.725	19
10.735	19
10.745	14
10.755	6
10.765	10
10.775	17
10.785	28
10.795	20
10.805	21
10.815	16
10.825	17
10.835	22
10.845	6
10.855	16
10.865	8
10.875	19
10.885	14
10.895	23
10.905	14
10.915	14
10.925	12
10.935	14
10.945	15
10.955	6
10.965	13
10.975	14
10.985	15
10.995	12
11.005	4
11.015	12
11.025	12
11.035	12
11.045	10
11.055	15
11.065	20
11.075	13
11.085	16
11.095	16
11.105	16
11.115	17
11.125	14
11.135	15
11.145	15
11.155	15
11.165	10
11.175	20
11.185	11
11.195	18
11.205	17
11.215	17
11.225	14
11.235	15
11.245	16
11.255	17
11.265	19
11.275	15
11.285	14
11.295	17
11.305	20
11.315	17
11.325	9
11.335	18
11.345	10
11.355	23
11.365	13
11.375	13
11.385	16
11.395	21
11.405	15
11.415	14
11.425	16
11.435	8
11.445	18
11.455	16
11.465	16
11.475	11
11.485	13
11.495	6
11.505	15
11.515	22
11.525	16
11.535	22
11.545	18
11.555	11
11.565	12
11.575	25
11.585	20
11.595	17
11.605	20
11.615	18
11.625	7
11.635	13
11.645	20
11.655	13
11.665	8
11.675	15
11.685	20
11.695	16
11.705	14
11.715	11
11.725	15
11.735	12
11.745	23
11.755	16
11.765	14
11.775	12
11.785	7
11.795	17
11.805	23
11.815	20
11.825	17
11.835	11
11.845	15
11.855	14
11.865	15
11.875	14
11.885	21
11.895	15
11.905	13
11.915	9
11.925	11
11.935	17
11.945	12
11.955	11
11.965	19
11.975	17
11.985	13
11.995	18
12.005	9
12.015	15
12.025	16
12.035	14
12.045	15
12.055	15
12.065	17
12.075	13
12.085	11
12.095	11
12.105	20
12.115	20
12.125	16
12.135	14
12.145	14
12.155	8
12.165	16
12.175	19
12.185	18
12.195	18
12.205	16
12.215	13
12.225	16
12.235	24
12.245	14
12.255	8
12.265	18
12.275	10
12.285	17
12.295	10
12.305	13
12.315	21
12.325	13
12.335	9
12.345	21
12.355	20
12.365	17
12.375	12
12.385	15
12.395	10
12.405	23
12.415	16
12.425	10
12.435	13
12.445	12
12.455	16
12.465	19
12.475	21
12.485	15
12.495	24
12.505	19
12.515	16
12.525	17
12.535	12
12.545	15
12.555	13
12.565	11
12.575	19
12.585	16
12.595	20
12.605	10
12.615	21
12.625	17
12.635	18
12.645	10
12.655	13
12.665	17
12.675	10
12.685	15
12.695	15
12.705	6
12.715	16
12.725	14
12.735	14
12.745	16
12.755	11
12.765	19
12.775	26
12.785	14
12.795	12
12.805	13
12.815	10
12.825	11
12.835	15
12.845	14
12.855	14
12.865	15
12.875	11
12.885	19
12.895	11
12.905	16
12.915	20
12.925	11
12.935	15
12.945	8
12.955	12
12.965	15
12.975	10
12.985	13
12.995	13
13.005	15
13.015	12
13.025	20
13.035	11
13.045	14
13.055	15
13.065	16
13.075	12
13.085	17
13.095	15
13.105	11
13.115	11
13.125	16
13.135	18
13.145	15
13.155	13
13.165	9
13.175	13
13.185	19
13.195	20
13.205	17
13.215	22
13.225	16
13.235	20
13.245	19
13.255	25
13.265	12
13.275	16
13.285	14
13.295	17
13.305	21
13.315	14
13.325	19
13.335	11
13.345	15
13.355	22
13.365	19
13.375	29
13.385	16
13.395	15
13.405	18
13.415	20
13.425	14
13.435	11
13.445	23
13.455	15
13.465	20
13.475	13
13.485	21
13.495	12
13.505	12
13.515	14
13.525	17
13.535	19
13.545	19
13.555	14
13.565	18
13.575	11
13.585	21
13.595	13
13.605	11
13.615	17
13.625	11
13.635	23
13.645	19
13.655	13
13.665	19
13.675	13
13.685	9
13.695	19
13.705	16
13.715	17
13.725	18
13.735	17
13.745	24
13.755	19
13.765	20
13.775	13
13.785	33
13.795	30
13.805	28
13.815	30
13.825	29
13.835	27
13.845	30
13.855	23
13.865	28
13.875	43
13.885	36
13.895	29
13.905	28
13.915	26
13.925	34
13.935	35
13.945	36
13.955	44
13.965	46
13.975	34
13.985	45
13.995	43
14.005	43
14.015	58
14.025	50
14.035	50
14.045	61
14.055	42
14.065	61
14.075	56
14.085	53
14.095	72
14.105	51
14.115	59
14.125	62
14.135	66
14.145	70
14.155	74
14.165	65
14.175	62
14.185	52
14.195	63
14.205	66
14.215	68
14.225	67
14.235	60
14.245	79
14.255	67
14.265	67
14.275	60
14.285	60
14.295	60
14.305	57
14.315	52
14.325	57
14.335	72
14.345	51
14.355	62
14.365	55
14.375	55
14.385	68
14.395	62
14.405	68
14.415	59
14.425	50
14.435	54
14.445	35
14.455	60
14.465	53
14.475	42
14.485	47
14.495	35
14.505	49
14.515	47
14.525	25
14.535	40
14.545	38
14.555	43
14.565	36
14.575	45
14.585	43
14.595	44
14.605	27
14.615	30
14.625	37
14.635	23
14.645	28
14.655	15
14.665	28
14.675	14
14.685	27
14.695	17
14.705	21
14.715	25
14.725	25
14.735	20
14.745	16
14.755	24
14.765	17
14.775	27
14.785	18
14.795	13
14.805	18
14.815	6
14.825	14
14.835	17
14.845	16
14.855	16
14.865	15
14.875	19
14.885	12
14.895	16
14.905	19
14.915	16
14.925	8
14.935	12
14.945	19
14.955	12
14.965	19
14.975	17
14.985	16
14.995	9
15.005	19
15.015	15
15.025	14
15.035	12
15.045	14
15.055	17
15.065	30
15.075	8
15.085	17
15.095	17
15.105	14
15.115	22
15.125	20
15.135	14
15.145	14
15.155	17
15.165	21
15.175	20
15.185	14
15.195	13
15.205	18
15.215	13
15.225	15
15.235	18
15.245	17
15.255	12
15.265	21
15.275	18
15.285	18
15.295	18
15.305	13
15.315	16
15.325	22
15.335	11
15.345	20
15.355	10
15.365	9
15.375	15
15.385	12
15.395	7
15.405	17
15.415	22
15.425	14
15.435	15
15.445	13
15.455	11
15.465	19
15.475	10
15.485	18
15.495	12
15.505	13
15.515	9
15.525	16
15.535	13
15.545	18
15.555	9
15.565	17
15.575	18
15.585	10
15.595	12
15.605	10
15.615	20
15.625	14
15.635	14
15.645	13
15.655	8
15.665	16
15.675	7
15.685	23
15.695	17
15.705	15
15.715	10
15.725	4
15.735	16
15.745	13
15.755	13
15.765	18
15.775	15
15.785	18
15.795	15
15.805	14
15.815	11
15.825	10
15.835	14
15.845	24
15.855	14
15.865	17
15.875	15
15.885	11
15.895	8
15.905	10
15.915	11
15.925	8
15.935	11
15.945	13
15.955	15
15.965	13
15.975	17
15.985	12
15.995	15
16.005	16
16.015	16
16.025	15
16.035	14
16.045	12
16.055	10
16.065	13
16.075	11
16.085	11
16.095	12
16.105	11
16.115	12
16.125	12
16.135	15
16.145	17
16.155	16
16.165	15
16.175	10
16.185	14
16.195	22
16.205	10
16.215	13
16.225	14
16.235	14
16.245	13
16.255	5
16.265	20
16.275	9
16.285	10
16.295	8
16.305	13
16.315	17
16.325	13
16.335	12
16.345	17
16.355	25
16.365	8
16.375	14
16.385	16
16.395	20
16.405	15
16.415	13
16.425	12
16.435	13
16.445	4
16.455	12
16.465	11
16.475	15
16.485	21
16.495	18
16.505	21
16.515	7
16.525	16
16.535	20
16.545	12
16.555	15
16.565	12
16.575	9
16.585	19
16.595	13
16.605	12
16.615	20
16.625	22
16.635	11
16.645	9
16.655	17
16.665	15
16.675	11
16.685	12
16.695	13
16.705	12
16.715	18
16.725	16
16.735	11
16.745	14
16.755	10
16.765	17
16.775	12
16.785	9
16.795	19
16.805	12
16.815	12
16.825	10
16.835	10
16.845	14
16.855	9
16.865	13
16.875	15
16.885	12
16.895	16
16.905	11
16.915	12
16.925	12
16.935	22
16.945	16
16.955	14
16.965	12
16.975	22
16.985	17
16.995	15
17.005	14
17.015	12
17.025	15
17.035	21
17.045	10
17.055	6
17.065	8
17.075	12
17.085	9
17.095	15
17.105	16
17.115	13
17.125	15
17.135	13
17.145	15
17.155	9
17.165	10
17.175	16
17.185	11
17.195	13
17.205	21
17.215	10
17.225	12
17.235	16
17.245	24
17.255	14
17.265	13
17.275	18
17.285	11
17.295	17
17.305	13
17.315	8
17.325	7
17.335	5
17.345	11
17.355	10
17.365	6
17.375	18
17.385	14
17.395	14
17.405	10
17.415	10
17.425	13
17.435	11
17.445	7
17.455	13
17.465	12
17.475	13
17.485	13
17.495	16
17.505	9
17.515	11
17.525	11
17.535	11
17.545	11
17.555	13
17.565	14
17.575	21
17.585	24
17.595	6
17.605	14
17.615	14
17.625	10
17.635	9
17.645	6
17.655	12
17.665	18
17.675	16
17.685	14
17.695	6
17.705	11
17.715	8
17.725	8
17.735	6
17.745	13
17.755	13
17.765	12
17.775	11
17.785	5
17.795	9
17.805	13
17.815	10
17.825	9
17.835	20
17.845	10
17.855	13
17.865	14
17.875	12
17.885	9
17.895	18
17.905	13
17.915	11
17.925	12
17.935	8
17.945	14
17.955	15
17.965	5
17.975	18
17.985	12
17.995	4
18.005	4
18.015	18
18.025	8
18.035	16
18.045	16
18.055	16
18.065	15
18.075	12
18.085	9
18.095	14
18.105	15
18.115	13
18.125	14
18.135	14
18.145	7
18.155	9
18.165	9
18.175	8
18.185	15
18.195	10
18.205	9
18.215	9
18.225	14
18.235	8
18.245	14
18.255	15
18.265	8
18.275	12
18.285	11
18.295	15
18.305	11
18.315	11
18.325	6
18.335	12
18.345	9
18.355	12
18.365	11
18.375	12
18.385	10
18.395	14
18.405	7
18.415	13
18.425	11
18.435	15
18.445	10
18.455	11
18.465	6
18.475	10
18.485	22
18.495	8
18.505	9
18.515	19
18.525	9
18.535	6
18.545	8
18.555	8
18.565	12
18.575	8
18.585	16
18.595	12
18.605	17
18.615	11
18.625	17
18.635	11
18.645	7
18.655	9
18.665	10
18.675	13
18.685	9
18.695	18
18.705	10
18.715	16
18.725	12
18.735	15
18.745	17
18.755	14
18.765	12
18.775	20
18.785	8
18.795	10
18.805	16
18.815	13
18.825	8
18.835	6
18.845	13
18.855	5
18.865	9
18.875	17
18.885	8
18.895	12
18.905	12
18.915	8
18.925	6
18.935	12
18.945	9
18.955	6
18.965	6
18.975	9
18.985	11
18.995	11
19.005	15
19.015	5
19.025	12
19.035	14
19.045	7
19.055	10
19.065	9
19.075	10
19.085	16
19.095	14
19.105	10
19.115	10
19.125	11
19.135	16
19.145	5
19.155	6
19.165	10
19.175	17
19.185	4
19.195	11
19.205	12
19.215	9
19.225	13
19.235	13
19.245	11
19.255	9
19.265	6
19.275	6
19.285	15
19.295	12
19.305	11
19.315	9
19.325	13
19.335	12
19.345	8
19.355	8
19.365	11
19.375	10
19.385	8
19.395	7
19.405	8
19.415	9
19.425	11
19.435	8
19.445	8
19.455	8
19.465	15
19.475	9
19.485	12
19.495	9
19.505	18
19.515	9
19.525	7
19.535	14
19.545	9
19.555	8
19.565	7
19.575	9
19.585	9
19.595	13
19.605	11
19.615	17
19.625	11
19.635	7
19.645	13
19.655	17
19.665	14
19.675	11
19.685	5
19.695	9
19.705	6
19.715	10
19.725	11
19.735	15
19.745	9
19.755	12
19.765	10
19.775	10
19.785	12
19.795	11
19.805	12
19.815	6
19.825	10
19.835	9
19.845	10
19.855	12
19.865	12
19.875	12
19.885	9
19.895	12
19.905	8
19.915	9
19.925	10
19.935	5
19.945	7
19.955	12
19.965	11
19.975	9
19.985	14
19.995	10
20.005	12
20.015	12
20.025	16
20.035	9
20.045	5
20.055	6
20.065	14
20.075	10
20.085	13
20.095	12
20.105	12
20.115	7
20.125	9
20.135	12
20.145	15
20.155	8
20.165	16
20.175	9
20.185	11
20.195	4
20.205	6
20.215	6
20.225	10
20.235	18
20.245	8
20.255	9
20.265	13
20.275	14
20.285	10
20.295	7
20.305	10
20.315	4
20.325	5
20.335	11
20.345	9
20.355	11
20.365	14
20.375	4
20.385	5
20.395	7
20.405	7
20.415	7
20.425	8
20.435	9
20.445	5
20.455	10
20.465	11
20.475	12
20.485	11
20.495	11
20.505	7
20.515	7
20.525	7
20.535	10
20.545	6
20.555	5
20.565	4
20.575	10
20.585	5
20.595	7
20.605	10
20.615	7
20.625	9
20.635	9
20.645	7
20.655	6
20.665	11
20.675	7
20.685	13
20.695	8
20.705	14
20.715	13
20.725	9
20.735	5
20.745	10
20.755	9
20.765	10
20.775	11
20.785	9
20.795	12
20.805	7
20.815	6
20.825	6
20.835	12
20.845	9
20.855	12
20.865	9
20.875	7
20.885	8
20.895	9
20.905	8
20.915	9
20.925	9
20.935	11
20.945	6
20.955	16
20.965	7
20.975	9
20.985	11
20.995	11
21.005	12
21.015	17
21.025	5
21.035	10
21.045	7
21.055	12
21.065	5
21.075	11
21.085	8
21.095	6
21.105	10
21.115	8
21.125	9
21.135	12
21.145	9
21.155	9
21.165	5
21.175	4
21.185	7
21.195	12
21.205	10
21.215	10
21.225	5
21.235	6
21.245	7
21.255	13
21.265	6
21.275	2
21.285	7
21.295	7
21.305	8
21.315	2
21.325	17
21.335	6
21.345	9
21.355	13
21.365	3
21.375	5
21.385	12
21.395	7
21.405	6
21.415	5
21.425	10
21.435	6
21.445	9
21.455	14
21.465	6
21.475	15
21.485	11
21.495	12
21.505	13
21.515	6
21.525	6
21.535	8
21.545	7
21.555	10
21.565	5
21.575	9
21.585	9
21.595	8
21.605	6
21.615	8
21.625	10
21.635	11
21.645	7
21.655	11
21.665	7
21.675	9
21.685	9
21.695	13
21.705	6
21.715	7
21.725	10
21.735	10
21.745	11
21.755	4
21.765	6
21.775	10
21.785	9
21.795	9
21.805	7
21.815	14
21.825	14
21.835	8
21.845	4
21.855	9
21.865	9
21.875	9
21.885	8
21.895	8
21.905	5
21.915	9
21.925	4
21.935	11
21.945	7
21.955	5
21.965	11
21.975	8
21.985	5
21.995	8
22.005	15
22.015	9
22.025	7
22.035	8
22.045	3
22.055	11
22.065	13
22.075	3
22.085	11
22.095	8
22.105	6
22.115	11
22.125	9
22.135	9
22.145	10
22.155	1
22.165	9
22.175	9
22.185	7
22.195	7
22.205	8
22.215	7
22.225	10
22.235	4
22.245	16
22.255	8
22.265	8
22.275	7
22.285	4
22.295	9
22.305	14
22.315	12
22.325	6
22.335	12
22.345	7
22.355	12
22.365	5
22.375	7
22.385	10
22.395	4
22.405	9
22.415	7
22.425	7
22.435	15
22.445	8
22.455	9
22.465	9
22.475	11
22.485	2
22.495	7
22.505	6
22.515	4
22.525	8
22.535	7
22.545	13
22.555	7
22.565	8
22.575	8
22.585	3
22.595	7
22.605	12
22.615	8
22.625	8
22.635	10
22.645	7
22.655	8
22.665	6
22.675	6
22.685	8
22.695	9
22.705	8
22.715	8
22.725	7
22.735	6
22.745	8
22.755	9
22.765	9
22.775	13
22.785	4
22.795	3
22.805	12
22.815	10
22.825	4
22.835	6
22.845	12
22.855	11
22.865	5
22.875	9
22.885	9
22.895	7
22.905	6
22.915	6
22.925	13
22.935	10
22.945	8
22.955	11
22.965	4
22.975	9
22.985	9
22.995	8
23.005	8
23.015	6
23.025	7
23.035	3
23.045	11
23.055	11
23.065	12
23.075	12
23.085	4
23.095	6
23.105	4
23.115	11
23.125	7
23.135	4
23.145	11
23.155	8
23.165	4
23.175	9
23.185	11
23.195	7
23.205	10
23.215	8
23.225	10
23.235	7
23.245	9
23.255	13
23.265	8
23.275	5
23.285	10
23.295	15
23.305	11
23.315	10
23.325	7
23.335	6
23.345	7
23.355	9
23.365	8
23.375	12
23.385	12
23.395	7
23.405	7
23.415	14
23.425	7
23.435	12
23.445	5
23.455	6
23.465	15
23.475	11
23.485	5
23.495	8
23.505	10
23.515	11
23.525	10
23.535	10
23.545	12
23.555	11
23.565	9
23.575	17
23.585	13
23.595	8
23.605	10
23.615	12
23.625	7
23.635	10
23.645	6
23.655	11
23.665	10
23.675	8
23.685	14
23.695	8
23.705	10
23.715	8
23.725	8
23.735	13
23.745	7
23.755	12
23.765	6
23.775	7
23.785	10
23.795	8
23.805	9
23.815	15
23.825	6
23.835	7
23.845	6
23.855	7
23.865	7
23.875	13
23.885	8
23.895	8
23.905	10
23.915	9
23.925	7
23.935	12
23.945	10
23.955	12
23.965	7
23.975	5
23.985	13
23.995	11
24.005	3
24.015	9
24.025	15
24.035	9
24.045	8
24.055	10
24.065	10
24.075	9
24.085	10
24.095	16
24.105	12
24.115	10
24.125	9
24.135	11
24.145	6
24.155	10
24.165	12
24.175	13
24.185	8
24.195	9
24.205	8
24.215	5
24.225	9
24.235	6
24.245	10
24.255	11
24.265	8
24.275	9
24.285	14
24.295	8
24.305	8
24.315	14
24.325	8
24.335	9
24.345	10
24.355	17
24.365	4
24.375	9
24.385	11
24.395	12
24.405	13
24.415	8
24.425	4
24.435	11
24.445	9
24.455	8
24.465	15
24.475	12
24.485	9
24.495	8
24.505	6
24.515	8
24.525	7
24.535	8
24.545	10
24.555	12
24.565	5
24.575	14
24.585	11
24.595	11
24.605	14
24.615	12
24.625	12
24.635	7
24.645	16
24.655	17
24.665	6
24.675	11
24.685	9
24.695	12
24.705	9
24.715	17
24.725	16
24.735	16
24.745	14
24.755	11
24.765	4
24.775	7
24.785	17
24.795	12
24.805	9
24.815	8
24.825	11
24.835	6
24.845	10
24.855	15
24.865	5
24.875	12
24.885	17
24.895	7
24.905	1
24.915	15
24.925	13
24.935	9
24.945	12
24.955	11
24.965	6
24.975	17
24.985	11
24.995	10
25.005	8
25.015	12
25.025	12
25.035	10
25.045	15
25.055	6
25.065	9
25.075	9
25.085	16
25.095	6
25.105	7
25.115	8
25.125	8
25.135	9
25.145	11
25.155	8
25.165	10
25.175	8
25.185	15
25.195	4
25.205	13
25.215	9
25.225	13
25.235	5
25.245	12
25.255	6
25.265	9
25.275	16
25.285	16
25.295	16
25.305	14
25.315	13
25.325	11
25.335	17
25.345	14
25.355	10
25.365	12
25.375	12
25.385	16
25.395	7
25.405	12
25.415	10
25.425	16
25.435	7
25.445	11
25.455	14
25.465	11
25.475	14
25.485	12
25.495	16
25.505	14
25.515	17
25.525	16
25.535	18
25.545	16
25.555	12
25.565	10
25.575	9
25.585	5
25.595	13
25.605	9
25.615	13
25.625	9
25.635	16
25.645	8
25.655	11
25.665	14
25.675	14
25.685	8
25.695	11
25.705	11
25.715	12
25.725	7
25.735	10
25.745	8
25.755	10
25.765	12
25.775	14
25.785	14
25.795	11
25.805	13
25.815	14
25.825	14
25.835	16
25.845	12
25.855	14
25.865	17
25.875	12
25.885	18
25.895	16
25.905	17
25.915	18
25.925	17
25.935	12
25.945	28
25.955	16
25.965	21
25.975	20
25.985	14
25.995	21
26.005	19
26.015	15
26.025	30
26.035	17
26.045	24
26.055	20
26.065	24
26.075	19
26.085	16
26.095	24
26.105	12
26.115	12
26.125	19
26.135	12
26.145	17
26.155	22
26.165	13
26.175	22
26.185	12
26.195	15
26.205	9
26.215	13
26.225	19
26.235	12
26.245	14
26.255	9
26.265	18
26.275	12
26.285	15
26.295	19
26.305	13
26.315	11
26.325	12
26.335	14
26.345	15
26.355	16
26.365	14
26.375	19
26.385	19
26.395	18
26.405	14
26.415	17
26.425	20
26.435	21
26.445	21
26.455	24
26.465	33
26.475	27
26.485	18
26.495	22
26.505	31
26.515	31
26.525	22
26.535	23
26.545	28
26.555	26
26.565	31
26.575	23
26.585	37
26.595	26
26.605	26
26.615	33
26.625	27
26.635	38
26.645	32
26.655	27
26.665	31
26.675	32
26.685	27
26.695	26
26.705	28
26.715	26
26.725	32
26.735	35
26.745	24
26.755	24
26.765	26
26.775	30
26.785	30
26.795	21
26.805	29
26.815	24
26.825	19
26.835	27
26.845	21
26.855	19
26.865	17
26.875	20
26.885	22
26.895	20
26.905	20
26.915	20
26.925	15
26.935	14
26.945	26
26.955	27
26.965	22
26.975	23
26.985	32
26.995	30
27.005	38
27.015	23
27.025	36
27.035	32
27.045	43
27.055	48
27.065	59
27.075	39
27.085	62
27.095	50
27.105	44
27.115	37
27.125	35
27.135	45
27.145	67
27.155	52
27.165	53
27.175	61
27.185	61
27.195	65
27.205	70
27.215	71
27.225	74
27.235	53
27.245	69
27.255	74
27.265	62
27.275	78
27.285	52
27.295	48
27.305	54
27.315	60
27.325	54
27.335	54
27.345	47
27.355	48
27.365	46
27.375	46
27.385	37
27.395	47
27.405	44
27.415	29
27.425	29
27.435	30
27.445	29
27.455	43
27.465	29
27.475	34
27.485	28
27.495	33
27.505	44
27.515	43
27.525	44
27.535	38
27.545	41
27.555	55
27.565	64
27.575	72
27.585	61
27.595	62
27.605	61
27.615	83
27.625	86
27.635	96
27.645	89
27.655	120
27.665	121
27.675	134
27.685	121
27.695	126
27.705	151
27.715	145
27.725	161
27.735	138
27.745	163
27.755	189
27.765	147
27.775	171
27.785	182
27.795	188
27.805	210
27.815	181
27.825	207
27.835	203
27.845	200
27.855	228
27.865	191
27.875	200
27.885	192
27.895	195
27.905	186
27.915	199
27.925	190
27.935	179
27.945	164
27.955	144
27.965	157
27.975	141
27.985	133
27.995	111
28.005	111
28.015	96
28.025	81
28.035	88
28.045	70
28.055	85
28.065	88
28.075	75
28.085	83
28.095	86
28.105	103
28.115	102
28.125	119
28.135	137
28.145	130
28.155	193
28.165	247
28.175	276
28.185	286
28.195	355
28.205	384
28.215	442
28.225	526
28.235	645
28.245	736
28.255	783
28.265	847
28.275	934
28.285	1086
28.295	1160
28.305	1337
28.315	1433
28.325	1591
28.335	1674
28.345	1775
28.355	2020
28.365	2120
28.375	2358
28.385	2505
28.395	2651
28.405	2866
28.415	3036
28.425	3236
28.435	3446
28.445	3576
28.455	3813
28.465	4077
28.475	4277
28.485	4441
28.495	4674
28.505	4863
28.515	5056
28.525	5342
28.535	5555
28.545	5752
28.555	5977
28.565	6057
28.575	6314
28.585	6337
28.595	6545
28.605	6667
28.615	6960
28.625	7047
28.635	7323
28.645	7383
28.655	7510
28.665	7560
28.675	7751
28.685	7794
28.695	7810
28.705	7944
28.715	8030
28.725	8192
28.735	8214
28.745	8296
28.755	8401
28.765	8207
28.775	8103
28.785	8203
28.795	8053
28.805	7926
28.815	8076
28.825	7820
28.835	7820
28.845	7674
28.855	7654
28.865	7434
28.875	7237
28.885	7254
28.895	6885
28.905	6824
28.915	6591
28.925	6679
28.935	6309
28.945	6134
28.955	5917
28.965	5603
28.975	5620
28.985	5339
28.995	5087
29.005	4980
29.015	4751
29.025	4438
29.035	4222
29.045	3957
29.055	3818
29.065	3499
29.075	3312
29.085	3175
29.095	2852
29.105	2920
29.115	2634
29.125	2416
29.135	2233
29.145	2064
29.155	1957
29.165	1808
29.175	1674
29.185	1505
29.195	1361
29.205	1309
29.215	1093
29.225	1093
29.235	915
29.245	874
29.255	795
29.265	748
29.275	675
29.285	676
29.295	574
29.305	522
29.315	541
29.325	497
29.335	528
29.345	494
29.355	530
29.365	505
29.375	561
29.385	546
29.395	584
29.405	599
29.415	665
29.425	681
29.435	707
29.445	755
29.455	861
29.465	850
29.475	919
29.485	1001
29.495	985
29.505	1135
29.515	1102
29.525	1142
29.535	1227
29.545	1176
29.555	1278
29.565	1299
29.575	1448
29.585	1456
29.595	1432
29.605	1529
29.615	1556
29.625	1594
29.635	1639
29.645	1662
29.655	1586
29.665	1654
29.675	1670
29.685	1684
29.695	1775
29.705	1810
29.715	1742
29.725	1746
29.735	1826
29.745	1893
29.755	1865
29.765	1869
29.775	1920
29.785	2009
29.795	1940
29.805	2064
29.815	2112
29.825	2278
29.835	2380
29.845	2506
29.855	2671
29.865	2873
29.875	3102
29.885	3448
29.895	3753
29.905	4209
29.915	4916
29.925	5794
29.935	6967
29.945	8626
29.955	11302
29.965	14901
29.975	21477
[truncated: 4,002 more rows]
