# Supplementary material for: Signatures of quantum spin liquid state and unconventional transport in thin film TbInO3
Source: Nat Commun. 2025 Oct 27;16:9469. doi: 10.1038/s41467-025-64528-2 (PMC12559177; doi:10.1038/s41467-025-64528-2)
Supplement: Supplementary file 3 — Source Data [file 41467_2025_64528_MOESM3_ESM.zip › Source data/Figure 3/Figure-3a-FC.dat]

Temperature	Susceptibility
K	emu/(mol*Oe)
	FC
2.12057834863663	1.27294374933704
2.49538290500641	1.17676033008975
2.87551820278168	1.09267330679474
3.26803135871887	1.00238401054724
3.68069040775299	0.922826012541849
4.09278726577759	0.86848009011465
4.5073390007019	0.829750177992872
4.93272876739502	0.787342805588848
5.36212611198425	0.759501673540142
5.81012439727783	0.738047828030302
6.25346684455872	0.719978982847511
6.70621967315674	0.699656813987804
7.16934943199158	0.684047210043682
7.61333322525024	0.679309298651538
8.0623025894165	0.661937059976004
8.51856136322022	0.635738517737417
8.9751672744751	0.624222222150892
9.42591667175293	0.648210273159694
9.88597917556763	0.598563554384001
10.3647284507751	0.584495446039524
10.8219103813171	0.573915285924048
11.2782492637634	0.561453744366879
11.7429661750793	0.553852272962155
12.2016177177429	0.554424789061964
12.6889667510986	0.539786299021185
13.239933013916	0.518273225426778
13.8190784454346	0.508845238570767
14.410041809082	0.496196861702619
15.0461735725403	0.486237658588634
15.7462949752808	0.472108372164763
16.3566541671753	0.443849613118019
17.0816965103149	0.439451493655903
17.8089427947998	0.429688503565871
18.6060104370117	0.411879310126944
19.3934345245361	0.412738799404687
20.2302751541138	0.404994087505968
21.1222801208496	0.382940028603969
22.0113935470581	0.395016110119241
22.9938859939575	0.359789606823387
23.9853868484497	0.364120489691381
25.0256567001343	0.355908215561287
26.1123809814453	0.348856311928911
27.2603769302368	0.332365947246299
28.433708190918	0.320216852795195
29.6874399185181	0.321169743973378
30.9664678573608	0.300549648190039
32.3152980804443	0.293079214347797
33.7335948944092	0.285636043623784
35.2026348114014	0.273955819596914
36.7404041290283	0.26355816534667
38.3550262451172	0.246481198292517
40.1299133300781	0.25416842875261
41.7636489868164	0.236732382478863
43.6104125976562	0.228700831060713
45.5016651153564	0.22627111083538
47.4852352142334	0.216746302619267
49.5522155761719	0.211828853497278
51.7240657806396	0.19779284739337
53.9762020111084	0.194581513821191
56.4558753967285	0.198898633021094
58.8072166442871	0.181073052360484
61.3670406341553	0.174723392858809
64.0638275146484	0.16949541336009
66.878002166748	0.164479873150101
69.9070472717285	0.157709795872296
72.8476524353027	0.142441418125947
76.0401954650879	0.141771890390912
79.4853096008301	0.141548558033142
82.8489570617676	0.129175892797635
86.4851608276367	0.131052676226284
90.3954658508301	0.122392593086777
94.2125968933105	0.116585751308305
98.4832649230957	0.115724957986672
102.65446472168	0.109646174575908
107.267646789551	0.107918599272799
111.971855163574	0.105277841647342
116.758087158203	0.0983255374390546
121.983474731445	0.0942337767063355
127.340034484863	0.0906789354450082
132.920593261719	0.0853110321474137
138.740791320801	0.081745982820078
144.819511413574	0.0811319170643248
151.162544250488	0.0769165026107095
157.786666870117	0.0740686614326105
164.698394775391	0.0658339794036375
171.914497375488	0.0669366083183573
179.458023071289	0.0653364847762857
187.311019897461	0.0626837080907948
195.530281066895	0.0597343057098031
204.12149810791	0.0583956781550952
213.06111907959	0.0537329204053192
222.412139892578	0.0495925258776785
232.169982910156	0.0494722020954406
242.333549499512	0.0491591166725259
252.973983764648	0.0464860174775746
264.064239501953	0.0452695993061439
275.64404296875	0.0437411900318166
287.739868164062	0.0440645776337069
299.915237426758	0.0425374050033311
