# Supplementary material for: Signatures of quantum spin liquid state and unconventional transport in thin film TbInO3
Source: Nat Commun. 2025 Oct 27;16:9469. doi: 10.1038/s41467-025-64528-2 (PMC12559177; doi:10.1038/s41467-025-64528-2)
Supplement: Supplementary file 3 — Source Data [file 41467_2025_64528_MOESM3_ESM.zip › Source data/Figure 3/Figure-3a-inset.dat]

Temperature	Inverse susceptibility
K	mol*Oe/emu
2.12057834863663	0.785580667268929
2.49538290500641	0.849790713053464
2.87551820278168	0.915186628776909
3.26803135871887	0.997621659441738
3.68069040775299	1.08362788479009
4.09278726577759	1.15143687389309
4.5073390007019	1.20518202529219
4.93272876739502	1.27009479594102
5.36212611198425	1.31665279332284
5.81012439727783	1.3549257406106
6.25346684455872	1.388929432419
6.70621967315674	1.42927215172871
7.16934943199158	1.46188740384767
7.61333322525024	1.47208348536528
8.0623025894165	1.51071765046098
8.51856136322022	1.57297374958337
8.9751672744751	1.60199359220869
9.42591667175293	1.54270927414574
9.88597917556763	1.67066636896917
10.3647284507751	1.71087731611237
10.8219103813171	1.74241743429071
11.2782492637634	1.78109062417536
11.7429661750793	1.80553560726893
12.2016177177429	1.80367115563485
12.6889667510986	1.85258499856951
13.239933013916	1.92948420049393
13.8190784454346	1.96523407157897
14.410041809082	2.01532915095163
15.0461735725403	2.05660746825457
15.7462949752808	2.11815773445129
16.3566541671753	2.25301536927126
17.0816965103149	2.27556400293639
17.8089427947998	2.32726729177361
18.6060104370117	2.42789568549047
19.3934345245361	2.42283982373925
20.2302751541138	2.46917184929339
21.1222801208496	2.61137495509561
22.0113935470581	2.53154232038318
22.9938859939575	2.77940213123188
23.9853868484497	2.74634366455888
25.0256567001343	2.80971316838793
26.1123809814453	2.86650969412236
27.2603769302368	3.00873181589494
28.433708190918	3.1228837310433
29.6874399185181	3.11361832415599
30.9664678573608	3.32723730013384
32.3152980804443	3.41204681548416
33.7335948944092	3.50095872815378
35.2026348114014	3.65022360711795
36.7404041290283	3.79422887044556
38.3550262451172	4.05710458618117
40.1299133300781	3.93439895311834
41.7636489868164	4.22417917451275
43.6104125976562	4.37252455691571
45.5016651153564	4.41947713213612
47.4852352142334	4.61368885150758
49.5522155761719	4.72079220318705
51.7240657806396	5.05579455060478
53.9762020111084	5.13923435151676
56.4558753967285	5.02768664022917
58.8072166442871	5.52263292060256
61.3670406341553	5.72333208300325
64.0638275146484	5.89986466403972
66.878002166748	6.0797712257926
69.9070472717285	6.34076022018151
72.8476524353027	7.02042996451917
76.0401954650879	7.05358443936006
79.4853096008301	7.06471343753189
82.8489570617676	7.74138253154237
86.4851608276367	7.63051948876902
90.3954658508301	8.17042906584219
94.2125968933105	8.57737749920703
98.4832649230957	8.64117833695971
102.65446472168	9.12024522394714
107.267646789551	9.26624332356447
111.971855163574	9.49867497616247
116.758087158203	10.1702978294915
121.983474731445	10.6119062076472
127.340034484863	11.0279194952222
132.920593261719	11.7218134024219
138.740791320801	12.2330170303413
144.819511413574	12.3256054606371
151.162544250488	13.001111153756
157.786666870117	13.5009865259928
164.698394775391	15.1897243499266
171.914497375488	14.9395080677512
179.458023071289	15.3053841727793
187.311019897461	15.9531085581526
195.530281066895	16.7407989114016
204.12149810791	17.124554960113
213.06111907959	18.610564854037
222.412139892578	20.1643288439579
232.169982910156	20.2133715024616
242.333549499512	20.3421067685474
252.973983764648	21.5118449431038
264.064239501953	22.0898796394755
275.64404296875	22.861746543078
287.739868164062	22.6939653958026
299.915237426758	23.5087213223677
