# Supplementary material for: Signatures of quantum spin liquid state and unconventional transport in thin film TbInO3
Source: Nat Commun. 2025 Oct 27;16:9469. doi: 10.1038/s41467-025-64528-2 (PMC12559177; doi:10.1038/s41467-025-64528-2)
Supplement: Supplementary file 3 — Source Data [file 41467_2025_64528_MOESM3_ESM.zip › Source data/Figure 3/Figure-3a-ZFC.dat]

Temperature	Susceptibility
K	emu/(mol*Oe)
	ZFC
1.80034530162811	1.12286418007076
2.14067250490189	0.927869286370164
2.51871180534363	0.96664356218077
2.90454113483429	0.930704500384438
3.30373072624207	0.88944328494767
3.70856606960297	0.815553493431429
4.12033760547638	0.843927639436909
4.54357218742371	0.815935314531423
4.99129486083984	0.787387810345251
5.42732834815979	0.746440425967074
5.84801459312439	0.795427678848299
6.29544234275818	0.711658946933721
6.77721118927002	0.702527084567426
7.2161717414856	0.688587281887812
7.66910457611084	0.688220874978804
8.11245846748352	0.682392049741107
8.56999158859253	0.652020373881137
9.0187177658081	0.616566951808966
9.47250175476074	0.649071761883329
9.92541885375977	0.596529794270995
10.3752331733704	0.593796359457212
10.858585357666	0.57847824966991
11.3351221084595	0.573335267491889
11.7799506187439	0.56267223457425
12.266125202179	0.550787723471681
12.7197060585022	0.536603502372333
13.246425151825	0.519919236095976
13.8260889053345	0.509618345721566
14.4117302894592	0.506148715151994
15.023205280304	0.488716083764708
15.7397360801697	0.466929975812226
16.3664360046387	0.44506238451691
17.0677652359009	0.442479266928886
17.8183898925781	0.427989841823197
18.5889415740967	0.413050791928353
19.3838920593262	0.407121624851916
20.2337484359741	0.374609695785684
21.1196031570435	0.377609972335349
22.0253782272339	0.393008253922205
22.9842109680176	0.367251555046591
23.9837579727173	0.361033318266089
25.0304193496704	0.351590762793636
26.1127853393555	0.349022942236934
27.2465219497681	0.329003965871722
28.4469032287598	0.319236418311759
29.6799964904785	0.318708606080196
30.974555015564	0.301165622411215
32.3336353302002	0.291641944964316
33.7264156341553	0.283710330524209
35.2110939025879	0.272581943257967
36.7342071533203	0.258678824116788
38.3429851531982	0.240944290227898
40.1274948120117	0.253124665354293
41.7623901367188	0.229728821873552
43.604621887207	0.226413866084131
45.4863872528076	0.222349584358559
47.4850749969482	0.211185715516879
49.5489273071289	0.203818438178955
51.7169246673584	0.197056497570778
53.9830570220947	0.18782663076643
56.4733486175537	0.189755446445755
58.8069477081299	0.174701297786189
61.3902111053467	0.167957705659575
64.0544357299805	0.162479173978803
66.8614730834961	0.157988689511573
69.9081382751465	0.151898984841734
72.864429473877	0.136778441795283
76.0367851257324	0.138773026889664
79.4997215270996	0.134784383074966
82.8437194824219	0.123741123705378
86.4768409729004	0.121997250804705
90.3831481933594	0.115786981742437
101.721588134766	0.105163877068951
102.627777099609	0.102660019727454
103.128322601318	0.105318409494156
107.153133392334	0.0992162680774588
111.965774536133	0.0964544031914087
116.942489624023	0.0971632923515827
121.872318267822	0.0862916902299949
127.339920043945	0.0832473183167709
132.911735534668	0.0770063147659507
138.732070922852	0.0756090179025623
144.840827941895	0.0737578487336942
151.154762268066	0.0681073039622328
157.775497436523	0.0656672711288659
164.700706481934	0.0589816852071679
171.923385620117	0.0584544264017648
179.452369689941	0.0568493556158067
187.315856933594	0.0572397717977217
195.542091369629	0.0509356928870546
204.092231750488	0.0500417619440916
213.081016540527	0.0462318071889423
222.403060913086	0.041329077660644
232.167327880859	0.0398338140598797
242.346656799316	0.0387163691296939
252.976699829102	0.0378289639189801
264.065887451172	0.0380758418108554
275.646087646484	0.0353728947841219
287.745422363281	0.0370058436467827
299.917098999023	0.0361871014728537
