# Supplementary material for: Signatures of quantum spin liquid state and unconventional transport in thin film TbInO3
Source: Nat Commun. 2025 Oct 27;16:9469. doi: 10.1038/s41467-025-64528-2 (PMC12559177; doi:10.1038/s41467-025-64528-2)
Supplement: Supplementary file 3 — Source Data [file 41467_2025_64528_MOESM3_ESM.zip › Source data/Figure 3/Figure-3b-highTemp.dat]

Temperature	Susceptibility	Error
K	emu/(mol*Oe)
1.80057150125504	1.44337688047019	0.159742873565964
2.12057834863663	1.27294374933704	0.137319986199437
2.49538290500641	1.17676033008975	0.11766666489033
2.87551820278168	1.09267330679474	0.101711703023259
3.26803135871887	1.00238401054724	0.0872912253569927
3.68069040775299	0.922826012541849	0.0752002067316867
4.09278726577759	0.86848009011465	0.0666048632778479
4.5073390007019	0.829750177992872	0.0587902945308291
4.93272876739502	0.787342805588848	0.0526039995685288
5.36212611198425	0.759501673540142	0.0475976984984779
5.81012439727783	0.738047828030302	0.0432860276723359
6.25346684455872	0.719978982847511	0.0396344553747796
6.70621967315674	0.699656813987804	0.0364470917936547
7.16934943199158	0.684047210043682	0.0334963767198017
7.61333322525024	0.679309298651538	0.0308835706602074
8.0623025894165	0.661937059976004	0.0285268455226012
8.51856136322022	0.635738517737417	0.0262763574777488
8.9751672744751	0.624222222150892	0.0243297226805649
9.42591667175293	0.648210273159694	0.0225030481406674
9.88597917556763	0.598563554384001	0.0207019809411337
10.3647284507751	0.584495446039524	0.0190391929712665
10.8219103813171	0.573915285924048	0.0177004017682508
11.2782492637634	0.561453744366879	0.0163440840269564
11.7429661750793	0.553852272962155	0.0150909884141419
12.2016177177429	0.554424789061964	0.0138793309334531
12.6889667510986	0.539786299021185	0.0127634753964399
13.239933013916	0.518273225426778	0.0112486720130967
13.8190784454346	0.508845238570767	0.0099155024363554
14.410041809082	0.496196861702619	0.00896896647925127
15.0461735725403	0.486237658588634	0.00849471906062727
15.7462949752808	0.472108372164763	0.00708788823100487
16.3566541671753	0.443849613118019	0.00604572360208789
17.0816965103149	0.439451493655903	0.00482497771018353
17.8089427947998	0.429688503565871	0.00417114723515025
18.6060104370117	0.411879310126944	0.00374221686901035
19.3934345245361	0.412738799404687	0.00367950015284185
20.2302751541138	0.404994087505968	0.00450806662207517
21.1222801208496	0.382940028603969	0.00463095254782453
22.0113935470581	0.395016110119241	0.00382643534347881
22.9938859939575	0.359789606823387	0.00647842359102285
23.9853868484497	0.364120489691381	0.00761022726542627
25.0256567001343	0.355908215561287	0.0072350910507828
26.1123809814453	0.348856311928911	0.0082435833133278
27.2603769302368	0.332365947246299	0.0090504856390826
28.433708190918	0.320216852795195	0.0101791014252303
29.6874399185181	0.321169743973378	0.010714899882078
30.9664678573608	0.300549648190039	0.0116142031507051
32.3152980804443	0.293079214347797	0.0121818250322266
33.7335948944092	0.285636043623784	0.0128508806691183
35.2026348114014	0.273955819596914	0.0137585160608659
36.7404041290283	0.26355816534667	0.0144143788955389
38.3550262451172	0.246481198292517	0.0151026552629473
40.1299133300781	0.25416842875261	0.0153992927278773
41.7636489868164	0.236732382478863	0.016259936885724
43.6104125976562	0.228700831060713	0.0171306083777357
45.5016651153564	0.22627111083538	0.0176127442561521
47.4852352142334	0.216746302619267	0.0181626222042649
49.5522155761719	0.211828853497278	0.0184151585842416
51.7240657806396	0.19779284739337	0.0190794953472409
53.9762020111084	0.194581513821191	0.0195115788420596
56.4558753967285	0.198898633021094	0.0193572860300787
58.8072166442871	0.181073052360484	0.0200678885523611
61.3670406341553	0.174723392858809	0.0206043083604863
64.0638275146484	0.16949541336009	0.0209275503103629
66.878002166748	0.164479873150101	0.0213518175064537
69.9070472717285	0.157709795872296	0.0216261171636562
72.8476524353027	0.142441418125947	0.0224255285763313
76.0401954650879	0.141771890390912	0.0227437547181289
79.4853096008301	0.141548558033142	0.0229837658178245
82.8489570617676	0.129175892797635	0.0238278854922249
86.4851608276367	0.131052676226284	0.0240289755228302
90.3954658508301	0.122392593086777	0.0244936026202879
94.2125968933105	0.116585751308305	0.0251528104379236
98.4832649230957	0.115724957986672	0.0252935625631054
102.65446472168	0.109646174575908	0.0259290130614654
107.267646789551	0.107918599272799	0.026163990332607
111.971855163574	0.105277841647342	0.026503330289133
116.758087158203	0.0983255374390546	0.0270820921626951
121.983474731445	0.0942337767063355	0.0273246985966567
127.340034484863	0.0906789354450082	0.0276384155783165
132.920593261719	0.0853110321474137	0.0279800894083109
138.740791320801	0.081745982820078	0.0282768025222097
144.819511413574	0.0811319170643248	0.0285549435080041
151.162544250488	0.0769165026107095	0.0287769602795894
157.786666870117	0.0740686614326105	0.0290633731065157
164.698394775391	0.0658339794036375	0.0293609237758924
171.914497375488	0.0669366083183573	0.0295590709294541
179.458023071289	0.0653364847762857	0.0298282144372626
187.311019897461	0.0626837080907948	0.0300499489191285
195.530281066895	0.0597343057098031	0.0302888043821239
204.12149810791	0.0583956781550952	0.0304093037083692
213.06111907959	0.0537329204053192	0.0307149968012434
222.412139892578	0.0495925258776785	0.0309193246559773
232.169982910156	0.0494722020954406	0.0311239799414697
242.333549499512	0.0491591166725259	0.0312436868191122
252.973983764648	0.0464860174775746	0.0314744243643099
264.064239501953	0.0452695993061439	0.0316655037460397
275.64404296875	0.0437411900318166	0.0318810924803963
287.739868164062	0.0440645776337069	0.0320148882358389
299.915237426758	0.0425374050033311	0.0322393802143369
