# Supplementary material for: Signatures of quantum spin liquid state and unconventional transport in thin film TbInO3
Source: Nat Commun. 2025 Oct 27;16:9469. doi: 10.1038/s41467-025-64528-2 (PMC12559177; doi:10.1038/s41467-025-64528-2)
Supplement: Supplementary file 3 — Source Data [file 41467_2025_64528_MOESM3_ESM.zip › Source data/Figure 3/Figure-3b-lowTemp.dat]

Temperature	Susceptibility	Error
K	emu/(Oe*mol)	emu/(Oe*mol)
2.81384253501892	1.01411402032187	0.034276955271524
2.59503793716431	1.10163414238277	0.0380612796740942
2.39517116546631	1.18839859404494	0.0419422943872248
2.19738960266113	1.27751053053675	0.0461236532052987
1.99975538253784	1.37892521060255	0.0510067016382452
2.00628304481506	1.38024489092251	0.0510033874920625
1.98138129711151	1.39047041412612	0.0515529745123332
1.96140134334564	1.40386025673403	0.0521747713314437
1.94185590744019	1.41634379841424	0.052769324773366
1.9227055311203	1.42819956993983	0.0533402485407647
1.90375006198883	1.44245022538372	0.053995458962916
1.88500559329987	1.45669952353277	0.0546509570507695
1.86696934700012	1.46623564207312	0.0551423693866525
1.84856343269348	1.48090218114065	0.0558155672856607
1.82345604896545	1.50179674043624	0.056756633439435
1.82586133480072	1.50358002355126	0.0567976178814055
1.81565725803375	1.51169629331913	0.057155477419525
1.79447185993195	1.53574860317516	0.0581896048002315
1.77505743503571	1.55617191667306	0.059083266042615
1.75443255901337	1.5767269766578	0.0600101761254252
1.73435688018799	1.59474476544544	0.0608434518082398
1.71461272239685	1.61120847322222	0.061628710802696
1.69423890113831	1.62668383334322	0.062394290276335
1.67466247081757	1.63746543894523	0.062992732713213
1.6540549993515	1.64918014895357	0.0636318458595038
1.63323605060577	1.65830019672892	0.0641886304629823
1.61354696750641	1.67138581838114	0.0648807333922972
1.59094929695129	1.68559591209521	0.0656464969339092
1.56904661655426	1.70058294478276	0.0664400003461695
1.54209733009338	1.71837998773779	0.0674053310903905
1.50797486305237	1.74303337227977	0.068717125158596
1.48659586906433	1.76124752736408	0.069645396168027
1.47797906398773	1.77414479184722	0.0702176449266783
1.47150468826294	1.78048130049575	0.0705304313347287
1.44267106056213	1.80038860483576	0.071641688625343
1.41576969623566	1.82334423121818	0.072848278315291
1.39439749717712	1.83476961044118	0.0735805810498885
1.37501609325409	1.8519797207057	0.0744773540536715
1.35940194129944	1.87140680689183	0.075404537413844
1.34365737438202	1.88847799450961	0.0762582057897783
1.32383644580841	1.91106603820931	0.0773774055330947
1.29985558986664	1.92427242113178	0.0782515182228077
1.27559924125671	1.95135576502681	0.0796296832299287
1.25473034381866	1.97415862406853	0.0807872554082818
1.23552000522614	1.99260925972462	0.0817980542856118
1.21671295166016	2.02054371862458	0.0831224249174865
1.19769287109375	2.04875070524484	0.0844686935038347
1.17711007595062	2.08067064339878	0.0859838538499103
1.15502595901489	2.1064951429218	0.0873449638063515
1.13528776168823	2.14163442644462	0.0889709473866525
1.11783635616302	2.17739133604188	0.0905674722380282
1.09621572494507	2.2147771391107	0.0923380402541985
1.07367444038391	2.25553682808399	0.0942494382583722
1.0547708272934	2.29321388727777	0.0959931773780725
1.03565144538879	2.3362163013997	0.0979300847600657
1.01638674736023	2.37805117153163	0.099839494587524
0.996894478797913	2.42138068572466	0.101818655853877
0.977867603302002	2.47068151027557	0.104007128306588
0.956869721412659	2.49811972091082	0.105493027084213
0.937982022762299	2.55463589424776	0.107961417954048
0.918938517570496	2.59880664959687	0.110023108343959
0.899050652980804	2.6556706747367	0.112517876068011
0.879030048847198	2.70298141673056	0.114715406544725
0.862058579921722	2.77102599951341	0.117564833063176
0.839430510997772	2.83004469137746	0.120282559146334
0.819802403450012	2.87991538294301	0.122621437754178
0.800223350524902	2.95646110009915	0.125916926573094
0.781680464744568	3.02051884592898	0.128733671395972
0.762219846248627	3.09247341311681	0.132048384327679
0.743621230125427	3.14688457952192	0.134462539386116
0.724413812160492	3.23206484057364	0.138450896822062
0.704882025718689	3.30597322245522	0.141539959808189
0.685898363590241	3.38305705690411	0.144851591675853
0.666559457778931	3.45859035366735	0.148467445079857
0.647208631038666	3.56083300731277	0.15276238218211
0.626659512519836	3.69023426238815	0.158186071307513
0.606877446174622	3.78001112193944	0.162328186705037
0.545519292354584	3.90865387375459	0.170725078150611
0.558040797710419	4.06875951661807	0.175555850386746
0.537227630615234	4.11717624637715	0.17860786338944
0.520927727222443	4.14379400169885	0.180816997931226
0.50151002407074	4.26071040754804	0.18669173485463
0.481079488992691	4.31741835564903	0.190899594781745
0.466388255357742	4.45239218209613	0.197350189502275
0.445612549781799	4.73682502664443	0.210159966653054
0.424771964550018	4.79526357955583	0.215707767225974
0.404730528593063	5.08522611426183	0.229849765784269
