# Supplementary material for: Signatures of quantum spin liquid state and unconventional transport in thin film TbInO3
Source: Nat Commun. 2025 Oct 27;16:9469. doi: 10.1038/s41467-025-64528-2 (PMC12559177; doi:10.1038/s41467-025-64528-2)
Supplement: Supplementary file 3 — Source Data [file 41467_2025_64528_MOESM3_ESM.zip › Source data/Figure 3/Figure-3c.dat]

Magnetic Field	Magnetization
Oe	u_B/Tb3+
	1.8 K
251.261047363281	0.0502450578807028
753.722534179688	0.153767082587721
1256.38989257812	0.295474286846204
1758.46362304687	0.270696315063654
2260.87670898438	0.423178099731788
2763.58056640625	0.524467203869895
3266.18725585937	0.605787991018975
3768.92749023438	0.67310053100556
4271.7158203125	0.77170148554976
4773.75341796875	0.875558832645125
5276.85693359375	0.950907301692216
5778.62841796875	1.03479921815996
6281.271484375	1.09952522984607
6783.587890625	1.18497626403238
7286.763671875	1.31449929883186
7789.2373046875	1.38079746954145
8291.7841796875	1.42895235845731
8794.4150390625	1.5018661372464
9296.779296875	1.5753877350067
9798.9140625	1.63964650216214
10301.96875	1.72198747945278
10804.5146484375	1.81402980358384
11306.783203125	1.76954025645038
11809.3046875	1.95190489978382
12311.875	2.02279602688938
12814.2392578125	2.11063934261355
13316.4951171875	2.22516174868552
13819.22265625	2.29724242110898
14321.794921875	2.33429862602153
14824.546875	2.39793407810594
15326.958984375	2.48315425302659
15829.2138671875	2.5573542643673
16331.8212890625	2.61228384990403
16833.98046875	2.68249090237014
17337.009765625	2.7397450024943
17839.619140625	2.81091112083975
18341.93359375	2.86933676115946
18844.4921875	2.92991199101764
19347.125	3.00172048913629
19849.669921875	3.06176175088169
20352.119140625	3.11070719780845
20854.60546875	3.16038207214198
21357.04296875	3.22542484787792
21859.611328125	3.28524819964755
22362.18359375	3.34361630038554
22864.53515625	3.38556978162443
23367.12890625	3.4370616813222
23869.603515625	3.4926168090196
24372.150390625	3.54751630228163
24874.720703125	3.59087166106789
25377.146484375	3.62753643873238
25879.765625	3.67971283126918
26382.333984375	3.72762878829043
26884.72265625	3.77269548772484
27387.16015625	3.82038607120083
27889.61328125	3.85938149392666
28392.181640625	3.90141670655774
28894.740234375	3.93971882362235
29397.21484375	3.98011573223094
29899.892578125	4.01925383773452
30402.28125	4.05362665386851
30904.865234375	4.09405825162649
31407.326171875	4.1234515315361
31909.861328125	4.16568729858569
32412.392578125	4.19337980030375
32914.953125	4.21525859434005
33417.234375	4.25391487640388
33919.86328125	4.27223105144824
34422.4921875	4.31997184162366
34924.8828125	4.35413687860488
35427.28515625	4.37716656541507
35929.890625	4.38543458594139
36432.40234375	4.42732516470613
36935.140625	4.49173389530219
37437.53125	4.48695754051756
37940.13671875	4.51775877725371
38442.41796875	4.5364898735329
38945.21484375	4.5687270744797
39447.64453125	4.59461197026474
39950.09375	4.61907050176885
40452.48046875	4.64885091771886
40955.20703125	4.6639051966441
41457.46484375	4.67845224491813
41960.20703125	4.736902074169
42462.78515625	4.74453061854311
42965.08984375	4.76176660897496
43467.734375	4.78346845341766
43970.12109375	4.76453289569318
44472.83984375	4.80815827786286
44975.3359375	4.84017855905528
45477.796875	4.8584314558888
45980.33203125	4.86711735257028
46482.7578125	4.88743032137329
46985.125	4.90032980624948
47487.8125	4.91988226110699
47990.3828125	4.92799794726323
48492.84375	4.95152638138356
48995.19921875	4.96518486948553
49497.75390625	4.97767553380165
50000.33984375	5.00391514519487
