# Supplementary material for: Signatures of quantum spin liquid state and unconventional transport in thin film TbInO3
Source: Nat Commun. 2025 Oct 27;16:9469. doi: 10.1038/s41467-025-64528-2 (PMC12559177; doi:10.1038/s41467-025-64528-2)
Supplement: Supplementary file 3 — Source Data [file 41467_2025_64528_MOESM3_ESM.zip › Source data/Figure 3/Figure-3d.dat]

Temperature	AC susceptibility	AC susceptibility	AC susceptibility	AC susceptibility	AC susceptibility	AC susceptibility	AC susceptibility	AC susceptibility	AC susceptibility	AC susceptibility
K	emu/mol	emu/mol	emu/mol	emu/mol	emu/mol	emu/mol	emu/mol	emu/mol	emu/mol	emu/mol
	7 Hz	53 Hz	113 Hz	233 Hz	524 Hz	774 Hz	977 Hz	1578 Hz	2132 Hz	2514 Hz
0.04412135	0.62597674161089	0.59212214648405	0.582629067130299	0.572207525619269	0.557529312486373	0.555476180504792	0.555966331845295	0.555394892045829	0.563797913198851	0.556335892978448
0.0575073666666666	0.655399679961551	0.618862472381654	0.60233358068466	0.58202769368715	0.570166966168296	0.562022551050981	0.567123235274906	0.562769012220941	0.570955952468428	0.572322706052515
0.0784477666666666	0.668297345559217	0.633026314117694	0.618823044853753	0.604559102628621	0.587450348415547	0.573003708705622	0.576607346306186	0.575070782505516	0.584002116308749	0.593524358123009
0.110774666666666	0.691263569293092	0.659606477120023	0.651135742376318	0.62906424025287	0.613359579673086	0.598778552765749	0.60527787986074	0.602750484038283	0.603668341732432	0.612489661234954
0.161511333333333	0.719316118681215	0.689974453698216	0.675857098049726	0.653986505670857	0.635369576631604	0.627917756305317	0.630520223738733	0.626153942478349	0.629703848666187	0.626385255234578
0.217348333333333	0.750171153256508	0.715964314095923	0.706152921048421	0.688215838963109	0.667508060876367	0.661393371959374	0.666112543343803	0.658749650681806	0.668960454224123	0.6686360737025
0.263158	0.773665026691217	0.745032843043874	0.728340040893875	0.718537335699537	0.699997415614479	0.7066575657024	0.694011939976324	0.693833630672784	0.709132633278631	0.712497876670939
0.316151333333333	0.797540623957031	0.770491506991578	0.756519394524529	0.73792690964981	0.72009768595377	0.725688696831972	0.719375885281865	0.722847345610611	0.72437273517987	0.7322458469985
0.360827333333333	0.818192304247922	0.793008532061807	0.780020463648379	0.765919424071483	0.748947121183686	0.742274103242706	0.743091850263796	0.744562053260806	0.757249491685067	0.76214459854536
0.41911	0.836799408748614	0.810431673591673	0.791555374396476	0.786348121565985	0.770656411841974	0.764579340633066	0.758035673081617	0.76100389729383	0.771883308944983	0.779519680767413
0.476163333333333	0.855588871810232	0.827016689603663	0.817525840183153	0.796330637151484	0.782190018950356	0.781032941732623	0.785196139722003	0.784248986015512	0.794476118677308	0.800181108319714
0.592321666666666	0.891556374792418	0.860368788188388	0.846453273818008	0.837181918558648	0.82046708512677	0.810765891316859	0.80984884326768	0.812176965997745	0.830081208930945	0.835913246025258
0.679790999999999	0.919832511985902	0.890867078218765	0.877041449021653	0.86321123879111	0.851491678973064	0.841474467414113	0.844356323243543	0.844600379903628	0.854391013126811	0.864988147634653
0.833430666666666	0.946312762627294	0.920131262353199	0.910069776989109	0.893749452805696	0.886067616352249	0.888061982355474	0.877220642613823	0.889750395138124	0.898856463064328	0.909159314936261
0.984253666666666	0.948707095882846	0.928632342355337	0.922256013227334	0.908216673842764	0.892875072913487	0.901810188765854	0.898687660481526	0.907458691652686	0.924769346716667	0.933173504549541
1.20080666666666	0.934448505674468	0.91875352084836	0.913155647417379	0.905052696511045	0.899874618085135	0.897143591760119	0.896401515095746	0.912782405420716	0.927483875386644	0.94408505374597
1.35533666666666	0.908924165836747	0.896994810679735	0.897355418387606	0.893553642265035	0.882756383515912	0.885932587404152	0.891465629665683	0.899909324152897	0.913975238736273	0.925378578516343
1.57228999999999	0.884692710751866	0.877581589134121	0.874955578119019	0.869954568293819	0.868701904822348	0.871984301678273	0.87324338971227	0.878178548021868	0.90068389981494	0.907195134291559
1.80499666666666	0.864036780622962	0.850793000880439	0.850345991362866	0.851719773118378	0.844218233938026	0.849923446812669	0.849229434872422	0.863691124803618	0.877037467823435	0.884266897074059
1.91242333333333	0.831894440448256	0.824415848751974	0.825133036016104	0.824442977039867	0.819484813101175	0.828576839191602	0.822767013028239	0.841008167849051	0.85729197705482	0.862011241499018
2.18612666666666	0.803736125328828	0.803422119144649	0.799391774841842	0.801520753231988	0.800849087535422	0.810792981565804	0.807070645056282	0.822079803403264	0.832889993131753	0.836127975966797
2.44987333333333	0.77513998612356	0.784040578596372	0.778444652226127	0.781224281654676	0.784253325116714	0.785592380096246	0.789805430277168	0.795109102336538	0.814272794001505	0.822556818384209
2.6149	0.747015985588381	0.755164376288966	0.757184990751256	0.761643323494994	0.758049084631521	0.759490002964784	0.770548008591729	0.770498334720509	0.79232213997968	0.798907607397631
2.81532666666666	0.730940085407633	0.735956429013642	0.739252964888691	0.73629022091924	0.742878207462863	0.749564603623012	0.746086937070515	0.758659760632693	0.777234024462132	0.779541594189516
2.94898666666666	0.712368600322838	0.716187691085144	0.715985580111904	0.721620211675576	0.722589534299232	0.727889839406334	0.724987414802877	0.741936134138765	0.759111046078125	0.7659555099384
3.21381666666666	0.687334870179185	0.699383098221907	0.702447870294651	0.699569935220727	0.707857058802066	0.710412660498548	0.719274454970062	0.73177526820787	0.740663298834614	0.747064455962314
3.46694666666666	0.67913381574639	0.68222035015564	0.688264147823746	0.686762007455944	0.692235977534116	0.705221689424953	0.699366675075232	0.709921250331028	0.717599258167764	0.738694000531344
3.70697333333333	0.657421072158182	0.662409430493373	0.671221559415844	0.668971304489033	0.670514843976371	0.679522096394139	0.686256962482972	0.695050934143517	0.704852892788367	0.713964948910397
3.88135999999999	0.646472544970322	0.654849326337328	0.65767096482496	0.653810907579033	0.662164230042464	0.618746685506275	0.668327252430898	0.67231290538071	0.693509851295506	0.695959799688319
4.0464	0.630859352198844	0.641898671518832	0.644033320146298	0.643469260581656	0.650394955462042	0.655778820560312	0.662082961007354	0.664927960764076	0.681303245310107	0.690334350845392
