# Supplementary material for: Signatures of quantum spin liquid state and unconventional transport in thin film TbInO3
Source: Nat Commun. 2025 Oct 27;16:9469. doi: 10.1038/s41467-025-64528-2 (PMC12559177; doi:10.1038/s41467-025-64528-2)
Supplement: Supplementary file 3 — Source Data [file 41467_2025_64528_MOESM3_ESM.zip › Source data/Figure 4/Figure-4b_Vsym-Iinj.dat]

Current	V_det,sym	Voltage_error	V_det,sym	Voltage_error	V_det,sym	Voltage_error	V_det,sym	Voltage_error	V_det,sym	Voltage_error	V_det,sym	Voltage_error
uA	uV	uV	uV	uV	uV	uV	uV	uV	uV	uV	uV	uV
	200 K	200 K	300 K	300 K	320 K	320 K	350 K	350 K	380 K	380 K	400 K	400 K
0	-0.0104855222	0.0201540586221417	-0.00538007200000001	0.0217998148106748	-0.014838912	0.0148305209848637	-0.0242476160000001	0.0206831758113783	-0.0154143308000001	0.0228499526195364	-0.0483952442	0.0383546897428621
20	0.0223964498000001	0.0204250856711907	-0.0131624264	0.0249519576424444	0.0122614403999999	0.0313638624421074	0.031179237	0.0331945208158129	0.0633595072	0.0231191110035507	0.1270942852	0.0265912394524471
40	-0.0178416246	0.0162976702345938	0.0351833736000001	0.0254852233057537	0.035232798	0.0244750110025759	0.0737941188	0.0336204714272994	0.1582981034	0.0169864681579795	0.2607941234	0.0387544076123904
60	0.0144632838	0.0109023928409202	0.0256489866	0.0328534849871656	0.0447669338000001	0.0337169846671896	0.085805529	0.0571686974509922	0.2354202796	0.0349708336035629	0.3723237868	0.0278832134554193
80	0.00325309800000005	0.0286801139679079	0.0190427606	0.0338781510988736	0.0402880401999999	0.0311441533697482	0.1502154876	0.00805194679151842	0.3541316798	0.0328873127169304	0.5344508768	0.0320947292455532
100	-3.50341200000036E-4	0.0258343931823708	0.0275008418	0.024056396869992	0.0495713878000001	0.035799495405205	0.2039909772	0.0375018443130228	0.4670626488	0.017753813936696	0.6894204362	0.0234427223614411
125	0.0254484648	0.0262526194720366	0.0401121898000001	0.0343522298070532	0.0926116963999999	0.0137047965961326	0.2555392746	0.0154674011445121	0.6681511428	0.0306701256419317	0.9009939335	0.0385390186378643
150	0.0180169812	0.0123907954686061	0.0316545553999999	0.0186864576913992	0.1312226514	0.019279598575997	0.400149874	0.0206593034352375	0.8462673924	0.0276532288420891	1.1308343321012	0.0539457298954069
175	0.00190171660000004	0.0246788396614201	0.0754206138	0.0365464484059847	0.1474630502	0.0084562896520476	0.4699906294	0.0465850240308028	1.08751781312	0.0555583763666409	1.4250348384	0.038849663089782
200	0.00590523640000004	0.0361220729553203	0.0802500368	0.0204215075726103	0.1663560666	0.0299216619705743	0.5611754878	0.0169113231766959	1.31710847054	0.045866611375997	1.660029881	0.0179355050397504
225	-0.0122363128	0.0106684079570924	0.0818267946	0.0373665064283896	0.215902135	0.0208448007061332	0.6278629368	0.0226505611629385	1.5722227408	0.0265973147985392	1.9823056846	0.0382003888211
250	0.00968397299999998	0.0285615041080183	0.0999187622	0.00682860062430499	0.2311913422	0.0185688625453671	0.7606121084	0.0144409254903468	1.7855716686	0.05379602546088	2.279258055	0.0692961690142391
275	-0.00110125600000009	0.0235158826627941	0.104597899	0.0171400104925292	0.2925239482	0.0394322398462542	0.874594076	0.0239110922837676	2.0991139984	0.0343955908360592	2.577585775	0.0828704425072343
300	0.0096341786	0.0302957724429913	0.133725227	0.0372794663446008	0.2949762958	0.0331821152099676	1.0312658486	0.0249525169679068	2.410954764	0.0589096906681232	2.9559878002	0.052720135362194
