# Supplementary material for: Signatures of quantum spin liquid state and unconventional transport in thin film TbInO3
Source: Nat Commun. 2025 Oct 27;16:9469. doi: 10.1038/s41467-025-64528-2 (PMC12559177; doi:10.1038/s41467-025-64528-2)
Supplement: Supplementary file 3 — Source Data [file 41467_2025_64528_MOESM3_ESM.zip › Source data/Figure 4/Figure-4c_R1-T.dat]

Temperature	R1	R1_error	R1	R1_error	R1	R1_error
K	mOhm	mOhm	mOhm	mOhm	mOhm	mOhm
	400 nm	400 nm	600 nm	600 nm	800 nm	800 nm
200	0.0255920849241984	0.02046615494583	-0.00382590710489727	0.022999824592662	0.153878805688039	0.028245505421302
225	-0.00787873643899473	0.0232680934653235	0.0420153627830075	0.0177714568120511	0.153533246727535	0.0223612047742017
250	0.0578061830277426	0.0262045549557229	0.0151843106886498	0.0231925003236263	0.149232504069634	0.0280336619857532
260	0.114813148536061	0.0202152778096804	0.0653396036277349	0.0233191325464195	0.179154950966966	0.0204396131497877
270	0.1254858022126	0.0243323831818037	0.0736809100858212	0.0201864421348383	0.154477023381937	0.0226459492302592
280	0.160172172083787	0.025206395473586	0.0742432955908873	0.0320531518444448	0.202082480261162	0.0224343457506383
290	0.234673241311105	0.0341469222651989	0.0694680108055605	0.0226015878721008	0.225419133930635	0.0219810532469025
300	0.386422618113219	0.020836255549355	0.191297379497132	0.0308027549244558	0.223268482822265	0.0266465309294633
310	0.572720098285581	0.0289778580920076	0.205553503794576	0.024116506533234	0.249383630479974	0.0165617125728886
320	0.923493616515016	0.0344520401572025	0.293159650106862	0.0249361300155822	0.267261910651627	0.0204532945560397
330	1.39048899458085	0.0517001345641653	0.481453163193469	0.0231052354402015	0.414210794298594	0.0222986264911706
340	2.05986024198557	0.086628636096869	0.725510780536282	0.0292991146629868	0.524548215881392	0.0239828348249864
350	2.95214573781784	0.116362544011734	1.03746519568442	0.0430038752574287	0.621114599084477	0.0278127318956723
360	4.05078773595886	0.147085231210389	1.53777984827376	0.0509078580365752	0.857064505583004	0.0357094466337189
380	6.98813981991146	0.270639521112155	3.23045047572918	0.0933545099598064	1.71636416959727	0.0429653494221761
400	8.84520971070937	0.249385364347993	4.60692064311917	0.0669168416127452	3.32369987841337	0.039426007646937
